# Supplementary material for: A Systematic Review and Metanalysis on the Use of Hermetia illucens and Tenebrio molitor in Diets for Poultry
Source: Vet Sci. 2023 Dec 12;10(12):702. doi: 10.3390/vetsci10120702 (PMC10747995; doi:10.3390/vetsci10120702)
Supplement: Supplementary file 1 [file vetsci-10-00702-s001.zip]

Archive with 1 entries (1 files):
- vetsci-2647806-supplementary.pdf
